# Supplementary material for: Translational control of auditory imprinting and structural plasticity by eIF2α
Source: eLife. 2016 Dec 23;5:e17197. doi: 10.7554/eLife.17197 (PMC5245967; doi:10.7554/eLife.17197)
Supplement: Figure 1—source data 1. — DOI: http://dx.doi.org/10.7554/eLife.17197.004 [file elife-17197-fig1-data1.xlsx]

## Sheet: Figure 1
Figure 1c
Data Set	Test	p-value		Preference indexes
P1 auditory vs P4 auditory	Unpaired t-test	0.0031		P1 Auditory	P4 Auditory	P1 Visual	P4 Visual
				5.35737	-0.868773	4.86317	0.578818
Figure 1d				0.292208	0.892729	-0.160206	0.86414
Data Set	Test	p-value		1.23959	0.0390625	2.34694	-0.563607
P1 visual vs P4 visual	Unpaired t-test	0.048		1.32675	2.09721	1.58803	2.29871
				1.15939	-2.48768	0.0215517	1.02326
				0.68298	-1.0087	0.697326	-1.18571
				-0.039548	1.04771	2.94861	-2.18359
				4.62745	1.25707	-0.687961	1.17171
				1.11364	0.0343474	6.09416	-3.25551
				2.81507	-0.433549	3.21195	0.327994
				2.87867	0.863357	2.97854	-0.716202
				4.02712	0.0168431	0.428844	3.93005
				1.84211		0.0753769
