# Supplementary material for: Translational control of auditory imprinting and structural plasticity by eIF2α
Source: eLife. 2016 Dec 23;5:e17197. doi: 10.7554/eLife.17197 (PMC5245967; doi:10.7554/eLife.17197)
Supplement: Figure 2—source data 1. — Puromycin signal was measured in MNM and IMM. DOI: http://dx.doi.org/10.7554/eLife.17197.006 [file elife-17197-fig2-data1.xlsx]

## Sheet: Figure 2
Figure 2b					Puromycin intensity
Experiment	Data set	Test	p-value		Untrained (MNM)	Trained (MNM)	Untrained (IMM)	Trained (IMM)
Sunset in MNM	Untrained vs Trained	Mann Whitney test	0.0015		0.559464	1.31656	0.331612	1.64069
					0.564615	1.49279	0.281317	2.28478
					0.595731	1.63018	0.27181	2.91097
Figure 2c					0.61861	1.32909	0.49708	2.4197
Experiment	Data set	Test	p-value		0.600335	1.02994	0.591743	2.23933
Sunset in IMM	Untrained vs Trained	Mann Whitney test	<0.0001		0.530111	1.62184	0.612929	2.38892
					0.468425	1.3806	0.565157	2.17894
					0.425172	1.25788	0.394847	1.2876
					0.53625	2.21734	0.631327	1.52411
					0.574916	1.7466	0.609613	1.88081
					0.602611	1.72231	0.562986	1.75266
					0.445775	1.46546	0.42199	0.749171
					0.56061	1.03408	0.624901	1.01065
					0.61106	0.983313	0.624285	0.510402
					0.557065	0.942018	0.795064	1.21386
					0.61353	0.833445	0.927991	2.53866
					0.514641	1.34068	0.647349	2.72144
					0.535368	1.51732	0.794331	2.7313
					0.513424	1.40901	0.714927	1.94026
					0.53498	1.13592	0.967751	1.70249
					0.561316	1.24161	1.00323	1.78001
					0.581267	1.12535	0.901904	1.87106
					0.547134	1.13466	0.677279	1.91056
					0.495978	1.09732	0.746471	1.01561
					0.565126	1.38416	0.872003	1.10889
					0.557118	1.18024	0.827372	1.05857
					0.746304	1.14907	0.53373	1.05831
					0.542318	0.985747	1.27169	1.1866
					0.918116	1.15096	1.51771	1.27953
					0.909808	1.10635	1.30151	1.2265
					0.973558	1.01565	1.32524	1.45709
					1.11875	1.15535	2.35347	2.42401
					2.98268	2.27998	2.79817	2.00607
					2.66216	1.85398	2.49456	1.79471
					3.13032	2.10298	2.13313	1.48027
					3.09	2.67492	1.91341	2.12087
					1.91013	4.17776	1.87726	2.39951
					1.78197	4.34131	1.63505	2.41398
					1.69718	3.62064	1.17958	2.56214
					1.94835	3.85257	0.748085	0.681446
					1.09961	0.530587	0.689574	0.802019
					1.12676	0.564879	0.979225	0.862643
					1.16491	0.574528	0.886118	0.81135
					1.22595	0.408538	0.895596	0.741864
					1.26377	0.367684	1.0804	0.69958
					1.11725	0.338472	1.43863	0.667244
					1.17097	0.326142	1.1206	0.619238
					1.14844	0.321803	0.930661	1.8877

## Sheet: Raw data
P1 Auditory	P4 Auditory	P1 Visual	P4 Visual
5.35737	-0.868773	4.86317	0.578818
0.292208	0.892729	-0.160206	0.86414
1.23959	0.0390625	2.34694	-0.563607
1.32675	2.09721	1.58803	2.29871
1.15939	-2.48768	0.0215517	1.02326
0.68298	-1.0087	0.697326	-1.18571
-0.039548	1.04771	2.94861	-2.18359
4.62745	1.25707	-0.687961	1.17171
1.11364	0.0343474	6.09416	-3.25551
2.81507	-0.433549	3.21195	0.327994
2.87867	0.863357	2.97854	-0.716202
4.02712	0.0168431	0.428844	3.93005
1.84211		0.0753769
