# Supplementary material for: Translational control of auditory imprinting and structural plasticity by eIF2α
Source: eLife. 2016 Dec 23;5:e17197. doi: 10.7554/eLife.17197 (PMC5245967; doi:10.7554/eLife.17197)
Supplement: Figure 3—source data 1. — DOI: http://dx.doi.org/10.7554/eLife.17197.008 [file elife-17197-fig3-data1.xlsx]

## Sheet: Figure 2
Figure 3a					Preference indexes														Puromycin intensity
Experiment	Data set	Test	p-value		Auditory imprinting						Visual imprinting								Trained (MNM)	Trained/CHX (MNM)	Trained (IMM)	Trained/CHX (IMM)
Auditory imprinting 1-hour training	Control x Vehicle x Cycloheximide	ANOVA	p=0.9009, F=0.1047		1-hour training			2-hours training			1-hour training			2-hours training					0.64671	0.470877	1.32863	0.328766
	Bonferroni Post hoc	Bonferroni Post hoc	ns		Control	Vehicle	CHX	Control	Vehicle	CHX	Control	Vehicle	CHX	Control	Vehicle	CHX			0.633377	0.44738	1.33424	0.373226
Auditory imprinting 2-hour training	Control x Vehicle x Cycloheximide	ANOVA	p=0.0047, F=6.444		2.00547	2.21994	0.44586	5.35737	2.78838	-0.0409836	0.574018	2.22933	-0.89375	4.86317	-0.121188	3.40365			0.67684	0.49903	1.4289	0.257728
	Bonferroni Post hoc	Bonferroni Post hoc	Control vs Saline= ns		0.690748	0.660821	1.37317	0.292208	3.87917	0.644938	0.434783	2.09139	-2.24561	-0.160206	1.82743	1.67994			0.660837	0.466431	1.45972	0.294436
					0.484176	0.429134	-1.14008	1.23959	0.811688	-1.35734	1.18207	1.0404	0.474074	2.34694	1.55273	1.31183			0.722453	0.288869	1.47386	0.245065
Figure 3b					1.29273	0.285987	0.565079	1.32675	3.30904	0.736096	2.92109	1.07143	0.311314	1.58803	0.986395	2.48047			0.645974	0.308996	0.749654	0.321449
Experiment	Data set	Test	p-value		2.42165	1.80117	1.5608	1.15939	4.41861	0.750816	2.76604	1.19766	1.10329	0.0215517	2.38835	-0.176678			0.624459	0.30501	0.83872	0.32177
Visual imprinting 1-hour training	Control x Vehicle x Cycloheximide	ANOVA	p=0.0019, F=7.398		-0.836268	0.754909	1.68913	0.68298	2.99913	4.03826	2.50256	2.21632	3.08449	0.697326	1.20172	6.60906			1.00658	0.302699	0.885286	0.34105
	Bonferroni Post hoc	Bonferroni Post hoc	Control vs Saline= ns		-0.0770654	-0.726382	-1.07111	-0.039548	1.82973	-2.17391	2.63467	1.66073	0.9652	2.94861	0.671005	1.93978			1.01097	0.447451	0.952229	0.388247
Visual imprinting 2-hour training	Control x Vehicle x Cycloheximide	ANOVA	p=0.2728, F=0.7631		1.62179	0.768349	4.12416	4.62745	1.47824	2.70437	3.94278	2.83036	0.0929978	-0.687961	1.03276	-0.0595238			1.02841	0.504445	0.733576	0.38257
	Bonferroni Post hoc	Bonferroni Post hoc	ns		0.16029	-1.51923	-4.00483	1.11364	4.26124	-0.5291	3.44357	0.714286	-0.250929	6.09416	4.5427	-0.426639			0.989019	0.442141	0.828891	0.445311
					-0.520833	0.781651	3.21485	2.81507		-1.13113	1.51986	0.117188	1.69491	3.21195		1.76627			0.987965	0.43318	0.869421	0.486803
Figure 3d					2.14178	1.40047	1.86286	2.87867		0.231788	2.36868	0.323289	-2.05788	2.97854		5.95616			1.04514	0.490863	0.953306	0.318936
Experiment	Data set	Test	p-value		-2.19325	1.26715	-0.461598	4.02712			0.78714	-0.464628	-1.36323	0.428844					1.0532	0.462604	0.92081	0.311426
Sunset in MNM	Untrained vs Trained	Mann Whitney test	<0.0001		0.703819	0.78903		1.84211			2.07714	5.53416		0.0753769					1.07991	0.444241	1.16767	0.36556
					5.06071	0.429142					0.844096	3.26359							0.773709	0.431381	1.08667	0.456043
					0.795756						3.0251								0.799639	0.342283	1.05094	0.442362
Figure 3e																			0.927403	0.44096	0.647683	0.412388
Experiment	Data set	Test	p-value																1.29356	0.421203	0.906109	0.377282
Sunset in IMM	Untrained vs Trained	Mann Whitney test	<0.0001																1.26814	0.420039	0.865492	0.461564
																			1.26814	0.431699	0.88384	0.438315
																			1.21094	0.366696	0.834548	0.399677
																			1.60619	0.374175	0.821701	0.289817
																			1.18162	0.38236	0.689242	0.291505
																			1.11981	0.354436	0.620057	0.387917
																			1.10166	0.448421	0.917714	0.355683
																			1.32737	0.406562	1.07539	0.333724
																			0.832525	0.506033	0.938101	0.388644
																			0.863939	0.509084	0.996059	0.456761
																			0.980548	0.517234	0.928446	0.440635
																			1.5185	0.56592	1.10176	0.448145
																			0.930592	0.239107	1.09699	0.410215
																			0.920447	0.228912	1.12247	0.189408
																			0.949466	0.230446	0.742328	0.189408
																			0.954084	0.211642	0.912737	0.194065
																			1.22108	0.167261	0.912737	0.189834
																			1.20534	0.174987	0.947212	0.166498
																			0.974675	0.189187	1.25648	0.154476
																			0.965758	0.192327	1.35784	0.157552
																				0.227941	1.36253	0.178016
																				0.250573		0.326078
																				0.234927		0.35936
																				0.244152		0.324351
																				0.303669		0.326427
																				0.261827		0.334743
																				0.279467		0.316278
																				0.263203		0.325156
																						0.929921

## Sheet: Raw data
P1 Auditory	P4 Auditory	P1 Visual	P4 Visual
5.35737	-0.868773	4.86317	0.578818
0.292208	0.892729	-0.160206	0.86414
1.23959	0.0390625	2.34694	-0.563607
1.32675	2.09721	1.58803	2.29871
1.15939	-2.48768	0.0215517	1.02326
0.68298	-1.0087	0.697326	-1.18571
-0.039548	1.04771	2.94861	-2.18359
4.62745	1.25707	-0.687961	1.17171
1.11364	0.0343474	6.09416	-3.25551
2.81507	-0.433549	3.21195	0.327994
2.87867	0.863357	2.97854	-0.716202
4.02712	0.0168431	0.428844	3.93005
1.84211		0.0753769
