# Supplementary material for: Translational control of auditory imprinting and structural plasticity by eIF2α
Source: eLife. 2016 Dec 23;5:e17197. doi: 10.7554/eLife.17197 (PMC5245967; doi:10.7554/eLife.17197)
Supplement: Figure 4—source data 1. — DOI: http://dx.doi.org/10.7554/eLife.17197.010 [file elife-17197-fig4-data1.xlsx]

## Sheet: Figure 1
Figure 4a
Experiment	Group	Test	p-value		Western blot quantification
Auditory imprinting	Control vs Imprinted	Mann-Whitney Unpaired test	p=0.0023		MNM		IMM
Visual Imprinting	Control vs Imprinted	Mann-Whitney Unpaired test	>0.9999		Control	Imprinted	Control	Imprinted
					1.08327	0.675373	0.610315	1.56374
					0.938141	0.644689	0.85704	1.23965
					1.02045	0.619955	0.908886	0.88346
					0.846182	0.8174	0.899441	0.85273
					0.710426	0.590163	1.61583	1.03248
					1.54514	0.289182	1.13944	0.690733
					0.856391		0.969048
Figure 4c
Experiment	Group	Test	p-value		Preference Indexes
Auditory imprinting	Vehicle vs Sal003	Unpaired t-test	0.0021		Auditory Imprinting		Visual Imprinting
Visual imprinting	Vehicle vs Sal003	Unpaired t test with Welch's correction	0.6281		Vehicle	Sal003	Vehicle	Sal003
					2.81994	0.982503	2.35654	2.65915
					1.66082	0.0145666	1.88382	-3.5578
					5.42913	-2.149	3.04413	3.23171
					1.40047	1.69711	0.812047	1.55874
					3.28599	0.459692	2.28599	0.438389
					2.80117	2.43199	2.80117	3.73109
					1.55491	0.362158	1.05491	-1.30068
					4.76835	2.07619	2.12683	2.87202
					1.26715	0.955882	0.867146	6.73973
						-0.574374		3.07474
						0.316901		-0.361296
						1.1676		-1.19454
Figure 4d
Experiment	Group	Test	p-value		Preference Indexes
Auditory imprinting	Vehicle vs PKRi	Unpaired t test with Welch's correction	0.0015		Auditory Imprinting		Visual Imprinting
Visual imprinting	Vehicle vs PKRi	Unpaired t-test	0.4828		Vehicle	PKRi	Vehicle	PKRi
					2.21994	1.16633	2.22933	1.19813
					0.660821	1.27562	2.09139	0.35344
					0.429134	2.62357	1.0404	-0.523918
					0.285987	2.9696	1.07143	-0.362611
					1.80117	5.34333	1.19766	3.50354
					0.754909	-0.772901	2.21632	1.98148
					-0.726382	1.71898	1.66073	3.46787
					0.768349	2.17579	2.83036	0.578964
					-1.51923	0.368163	0.714286	1.19931
					0.781651	1.02066	0.117188	1.18609
					1.40047	5.17707	0.323289	0.620205
					1.26715	3.74372	-0.464628	2.1608
					0.78903	1.11318	5.53416	3.91641
					0.429142	-0.874126	3.26359	4.58702
						1.22922		-0.424791
						0.6		1.95914
						0.809969		1.02217
						0.889979		2.18081
						2.01403		-0.37234
						0.46887		0.084337
						4.22402		0.319149
						2.78936		2.15179
						3.4		0.90268
						2.37071		1.86932
						4.84093		0.821492
						4.33196		1.14148
Figure 4e
Experiment	Group	Test	p-value		Preference Indexes
Auditory imprinting	Vehicle vs ISRIB	Unpaired t-test	0.0027		Auditory Imprinting		Visual Imprinting
Visual imprinting	Vehicle vs ISRIB	Unpaired t-test	0.8893		Vehicle	ISRIB	Vehicle	ISRIB
					-0.0490838	1.73066	2.30536	2.36467
					-2.92929	2.81582	2.06761	5.19704
					2.23223	2.68319	3.18927	1.37206
					2.21429	5.42986	4.69811	3.94799
					1.40532	2.29927	0.179655	-0.227804
					-1.18561	1.26734	2.91016	5.0578
					0.264527	2.52062	-0.937922	1.24105
					-0.385631	6.05585	0.435098	1.51731
					2.04145	4.71555	2.72318	-0.735913
					0.307612	-0.163652	1.07784	0.39261
					-0.1245	0.527456	0.0626118	1.57114
						3.00075		1.26225
						2.34809		-2.32248
