# Supplementary material for: Translational control of auditory imprinting and structural plasticity by eIF2α
Source: eLife. 2016 Dec 23;5:e17197. doi: 10.7554/eLife.17197 (PMC5245967; doi:10.7554/eLife.17197)
Supplement: Figure 5—source data 1. — DOI: http://dx.doi.org/10.7554/eLife.17197.014 [file elife-17197-fig5-data1.xlsx]

## Sheet: Figure 1
Figure 4 filopodia					MNM													IMM
Experiment	Data set	Test	p-value		Filopodia spines per dendrite			Stubby spines per dendrite			Thin spines per dendrite			Mushroom spines per dendrite				Filopodia spines per dendrite			Stubby spines per dendrite			Thin spines per dendrite			Mushroom spines per dendrite
MNM	Untrained x Trained x Sal003	ANOVA (Kruskal-Wallis)	0.9295		Control	Trained	Sal003	Control	Trained	Sal003	Control	Trained	Sal003	Control	Trained	Sal003		Control	Trained	Sal003	Control	Trained	Sal003	Control	Trained	Sal003	Control	Trained	Sal003
		Dunn's post hoc test	ns		1.5	2	2	3.5	3.5	1.5	3	0.5	1.5	1.5	5.5	2.5		4	1	0.5	4	1.5	2.5	2.5	1.5	0	1	5	2.5			Control	Trained	Sal003
IMM	Untrained x Trained x Sal003	ANOVA (Kruskal-Wallis)	0.4131		1	2.5	1.5	4.5	3.5	4	1	2	1.5	2	2	2.5		2.5	2.5	3.5	2.5	2	1.5	5.5	2.5	2	3	5	2.5		mnm	780	766	709		673.333
		Dunn's post hoc test	ns		2.5	1.5	3.5	3	3.5	4.5	1.5	1	2	1.5	4	3.5		3	0.5	5	3	2.5	1.5	4	1	1	1	4	0.5		imm	615	555	615
					2.5	2.5	1.5	5	2	2.5	2.5	2.5	0	0	2	0.5		1	2	2	3.5	1.5	4	2	0	0	2.5	3.5	2
					3	3.5	0	0	3	3	2	2.5	1	1	2	2.5		1.5	3	2.5	5.5	4	1.5	5	2.5	0	0.5	3.5	1
					1.5	2	2.5	3	5	2.5	2.5	0.5	1.5	2	4.5	0.5		2.5	0.5	1.5	0.5	4.5	0.5	1	2.5	0.5	1.5	2	3
Figure 4 stubby					2	0.5	3	4.5	3	4	1.5	3.5	0.5	0.5	2	3		3	1.5	1.5	1.5	2.5	1.5	3.5	0.5	0.5	2	2	1.5
Experiment	Data set	Test	p-value		1	2.5	3	1	1.5	4.5	3.5	1.5	1	1	2.5	0.5		1	1	4	4	2.5	1	3.5	1.5	0	1	2	1.5
MNM	Untrained x Trained x Sal003	ANOVA (Kruskal-Wallis)	0.2605		2	1	2	0.5	2	4	2.5	0	1	1.5	2.5	3		1	2.5	2	2	1	2	3.5	1.5	2.5	0.5	2.5	1.5
		Dunn's post hoc test	ns		3.5	0.5	2	2.5	3.5	2.5	0.5	1	0.5	2	5	3.5		2	3	1.5	1.5	3	1.5	3.5	1.5	1	1	1	2.5
IMM	Untrained x Trained x Sal003	ANOVA (Kruskal-Wallis)	0.6153		2.5	3	1.5	3	1	2	1	1	2	0	3	2		0.5	5	4.5	1.5	3	1	5	1	0	1	4	1.5
		Dunn's post hoc test	ns		1.5	3	4.5	0.5	2.5	1.5	2	3.5	1	4	2	2		1.5	1.5	3	1	2	1.5	5	2.5	0.5	2	4	3
					0.5	5	4	2.5	3	3	4	1.5	1	0.5	5	0.5		4.5	3	3	2	3	2.5	2.5	1.5	1.5	1.5	1.5	2
					3	2	3	1	6	3	1.5	1.5	1	0.5	2.5	2.5		5	3	0.5	1.5	2	3	2	1.5	1	1.5	1.5	2
					2	4	2.5	1	3	3	2.5	3	2.5	3	3	3		5	3	2.5	0.5	2	2.5	2.5	0.5	1	2	1.5	2
					3	2	4.5	1	1.5	2.5	2	0.5	2	4.5	4	2		2	2.5	1	3	2.5	1.5	0.5	0.5	1.5	2.5	3	4
Figure 4 thin					1.5	0	3	3.5	4	0.5	5	3	1.5	3	3	1.5		1.5	2	3	1.5	4.5	2.5	1	2.5	2.5	0.5	1	1
Experiment	Group	Test	p-value		3.5	3	3	1.5	2	0	4.5	0.5	0	2	4.5	0.5		1.5	1.5	1	3.5	2	3	1	1.5	1	1	4.5	4
MNM	Untrained x Trained x Sal003	ANOVA (Kruskal-Wallis)	0.0003		7	2.5	4	3	1.5	0.5	2.5	0	0.5	2	1.5	0.5		2.5	0	1	3	3.5	3	0.5	2	1.5	2	2	4.5
		Dunn's post hoc test	Trained vs Sal003=ns		1.5	2	1.5	1	2.5	0	1	1.5	3	4	1.5	1.5		2.5	3	4.5	1	1	3	1.5	1	2	2	4	3
IMM	Untrained x Trained x Sal003	ANOVA (Kruskal-Wallis)	0.0163		2.5	1	2	1.5	2	3	5.5	3	1.5	2	2.5	0		1	2	3.5	5	3.5	0.5	3	0.5	1	3.5	4	2
		Dunn's post hoc test	Trained vs Sal003=ns		3.5	1.5	1.5	1.5	1	2	4.5	0	0.5	3	1	0.5		2	5	5	4	4.5	1.5	0	2	0.5	3.5	2.5	3
					4	2	2.5	4	1.5	2.5	2.5	1	0	3.5	4	1.5		4.5	2.5	3.5	3	3.5	0.5	1	1.5	1.5	3	3.5	4
					3.5	2.5	3	3.5	1.5	1.5	5.5	0.5	2	4.5	1.5	2.5		2.5	1.5	3	2	3.5	4.5	1.5	1.5	0.5	5	3	5
					1	2	2	2	1.5	3.5	3	0.5	2.5	3	0.5	2		5	2.5	3.5	2	2	3.5	0	0	2	1.5	1.5	2
Figure 4 mushroom					6.5	6.5	4	1	2	2.5	2	0	0	2	3.5	2.5		5	1	5	3	2.5	0.5	0	0.5	2	3.5	4.5	2
Experiment	Group	Test	p-value		0.5	3	3	1.5	0	1	3.5	4.5	0	1	0.5	2.5		2.5	1.5	3	2.5	1	2	3.5	1	3	3.5	0.5	2.5
MNM	Untrained x Trained x Sal003	ANOVA (Kruskal-Wallis)	<0.0001		3	3.5	4.5	1.5	0	0.5	3.5	0.5	0	2	1.5	3		2.5	1.5	2	3	1	3	1.5	0.5	2.5	4	1.5	3.5
		Dunn's post hoc test	Untrained vs Sal003=ns		1.5	3.5	1.5	0.5	2	2	3.5	0.5	0.5	3.5	5	2		1.5	2	3.5	4	2	1.5	2	0	2.5	2	0.5	2
IMM	Untrained x Trained x Sal003	ANOVA (Kruskal-Wallis)	0.0044		2	4	3	1	0.5	0.5	1.5	1.5	1.5	1	1	2.5		1	2	2.5	3	3	1	2	0	1	2	2	6.5
		Dunn's post hoc test	Trained vs Sal003=ns		4.5	2	3.5	2.5	1	2	0.5	1	2	1.5	2.5	1.5		1	1	0.5	0.5	2.5	3	0.5	0	1	0	2.5	5
					3	2	2.5	1	1	2	1	1	1.5	1.5	4	0.5		0.5	1.5	1.5	1.5	2.5	3	4	0	0	0.5	0.5	2.5
					2.5	1.5	3.5	1	1.5	2	1	2	1	1	2.5	0		0.5	0.5	4.5	3.5	4.5	1.5	0	0.5	0.5	1.5	3	4
					1.5	5	3.5	1	0.5	1	2	2	2.5	0	4	2		1		1.5	1.5		2.5	0.5		3.5	1.5		5.5
					1.5	1	1.5	1	2.5	2.5	3.5	1.5	1.5	1	5.5	1		0		2.5	1.5		3	1		3	1.5		2.5
					1.5	6	2	3	2.5	2.5	0	0.5	1.5	0.5	0.5	1.5				1.5			3			0			3.5
					2	4.5	2	1	0	3	0.5	0	2	2	4	0				1.5			2.5			2.5			3
					4	3	1	2	0.5	3.5	0.5	0	1.5	2.5	0.5	0.5				4.5			3.5			3			2.5
					3.5	1.5	3.5	2.5	2	2.5	1	0.5	1	2.5	3.5	0				1			3			3			3.5
					1.5	2	1	3	2.5	3.5	1.5	2	2	0.5	2.5	0				0			5			1.5			3.5
					2.5	2	2	1.5	0.5	2	0.5	0	4	4	3.5	2				0			5			0			0
					3.5	2.5	3	1	2	3	3.5	0	1	1	2	2.5				1			2			0.5			2
					4.5	2	2	0.5	0.5	1.5	1	0.5	2.5	2	4	2				3			3			1.5			4
					2	2.5	0.5	1	0	5.5	1	0.5	0.5	2	1.5	5				2			2			1			2
					4.5	4	2	2	0.5	0	0.5	0	2	2	2	1.5				1			3.5			0.5			2.5
						1	3		0.5	1.5		1	1.5		1.5	0				1.5			2			0			3.5
						3.5	2.5		3	1		1.5	1		2.5	1				3.5			2.5			0			2.5
						3	2.5		2.5	1		0.5	2.5		3	0				3.5			4			0.5			3
						4.5	1		1.5	4		0.5	4		2.5	1.5
						4.5	4		3	2		0	3		3.5	0.5
							4.5			1.5			2.5			1
							2.5			1.5			1			3
							0.5			3			0			1.5
							1.5			0.5			2			2
							2			5			1.5			0.5
