# Supplementary material for: Translational control of auditory imprinting and structural plasticity by eIF2α
Source: eLife. 2016 Dec 23;5:e17197. doi: 10.7554/eLife.17197 (PMC5245967; doi:10.7554/eLife.17197)
Supplement: Figure 6—source data 1. — DOI: http://dx.doi.org/10.7554/eLife.17197.016 [file elife-17197-fig6-data1.xlsx]

## Sheet: Figure 2
Figure 5b					Preference indexes
Experiment	Data set	Test	p-value		Auditory imprinting
Auditory imprinting outside of CP	Vehicle x PKRi x ISRIB	ANOVA	p=0.0146, F=4.779		Auditory imprinting			Visual imprinting
	Bonferroni Post hoc	Bonferroni Post hoc	PKRi vs ISRIB= ns		Vehicle	PKRi	ISRIB	Vehicle	PKRi	ISRIB
					-0.868773	2.62712	1.13351	0.578818	-1.80272	-1.69972
Figure 5c					0.892729	2.12655	2.40499	0.86414	-2.21689	2.61688
Experiment	Data set	Test	p-value		0.0390625	7.02778	4.58348	-0.563607	-1.63609	2.0996
Visual imprinting outside of CP	Vehicle x PKRi x ISRIB	ANOVA	p=0.855, F=2.640		0.09721	2.68145	-1.66667	2.29871	-1.47727	-1.00432
	Bonferroni Post hoc	Bonferroni Post hoc	ns		-2.48768	0.195195	5.20051	1.02326	-0.694006	1.16052
					-1.0087	1.56161	1.4781	-1.18571	0.520728	1.82975
					1.04771	0.508366	6.27465	-2.18359	1.27312	1.59402
					0.257071	2.67839	7.88016	1.17171	1.16279	-0.522002
					0.0343474	2.19697	2.60532	-3.25551	-0.714286	-0.522002
					-0.433549	0.679724	-2.29858	0.327994	1.13892	3.19887
					0.863357	3.02557	0.561798	-0.716202	-0.355575	4.99762
					0.0168431	-0.155955	2.76867	3.93005	-0.44894	2.76867
						2.05882	-0.980892		0.548496	-0.980892

## Sheet: Raw data
P1 Auditory	P4 Auditory	P1 Visual	P4 Visual
5.35737	-0.868773	4.86317	0.578818
0.292208	0.892729	-0.160206	0.86414
1.23959	0.0390625	2.34694	-0.563607
1.32675	2.09721	1.58803	2.29871
1.15939	-2.48768	0.0215517	1.02326
0.68298	-1.0087	0.697326	-1.18571
-0.039548	1.04771	2.94861	-2.18359
4.62745	1.25707	-0.687961	1.17171
1.11364	0.0343474	6.09416	-3.25551
2.81507	-0.433549	3.21195	0.327994
2.87867	0.863357	2.97854	-0.716202
4.02712	0.0168431	0.428844	3.93005
1.84211		0.0753769
